# Supplementary material for: Flux Increase Occurring When an Ultrafiltration Membrane Is Flipped from a Normal to an Inverted Position—Experiments and Theory
Source: Membranes (Basel). 2022 Jan 21;12(2):129. doi: 10.3390/membranes12020129 (PMC8874773; doi:10.3390/membranes12020129)
Supplement: Supplementary file 1 [file membranes-12-00129-s001.zip]

Archive with 1 entries (1 files):
- membranes-1546667-supplementary.pdf
